# Supplementary material for: The Impact of Physical Activity at School on the Nutritional Behavior of Overweight Children
Source: Nutrients. 2025 Dec 13;17(24):3905. doi: 10.3390/nu17243905 (PMC12736377; doi:10.3390/nu17243905)
Supplement: Supplementary file 1 [file nutrients-17-03905-s001.zip]

Archive with 1 entries (1 files):
- nutrients-4035082-supplementary.pdf
